# Supplementary material for: Corallococcus soli sp. Nov., a Soil Myxobacterium Isolated from Subtropical Climate, Chalus County, Iran, and Its Potential to Produce Secondary Metabolites
Source: Microorganisms. 2022 Jun 21;10(7):1262. doi: 10.3390/microorganisms10071262 (PMC9323933; doi:10.3390/microorganisms10071262)
Supplement: Supplementary file 1 [file microorganisms-10-01262-s001.zip]

Archive with 1 entries (1 files):
- microorganisms-1681850-supplementary.pdf
